# Supplementary material for: A tongue-like Sinus of Valsalva Aneurysm with a pin-hole
Source: Eur Heart J Case Rep. 2023 Nov 9;7(11):ytad559. doi: 10.1093/ehjcr/ytad559 (PMC10686529; doi:10.1093/ehjcr/ytad559)
Supplement: ytad559_Supplementary_Data [file ytad559_supplementary_data.zip]

Archive with 8 entries (8 files):
- Supplementary material S1.mp4
- Supplementary material S2.mp4
- Supplementary material S3.mp4
- Supplementary material S4.mp4
- Supplementary material S5.mp4
- Supplementary material S6.mp4
- Supplemantary image 2.jpg
- Supplementary image 1.jpg
